# Supplementary material for: Analysis of the Structural Mechanism of ATP Inhibition at the AAA1 Subunit of Cytoplasmic Dynein-1 Using a Chemical “Toolkit”
Source: Int J Mol Sci. 2021 Jul 19;22(14):7704. doi: 10.3390/ijms22147704 (PMC8304172; doi:10.3390/ijms22147704)
Supplement: Supplementary file 1 [file ijms-22-07704-s001.zip]

Archive with 1 entries (1 files):
- ijms-1240017-supplementary.pdf
